# Supplementary material for: mAb14, a Monoclonal Antibody against Cell Surface PCNA: A Potential Tool for Sezary Syndrome Diagnosis and Targeted Immunotherapy
Source: Cancers (Basel). 2023 Sep 4;15(17):4421. doi: 10.3390/cancers15174421 (PMC10486495; doi:10.3390/cancers15174421)
Supplement: Supplementary file 1 [file cancers-15-04421-s001.zip]

Archive with 1 entries (1 files):
- cancers-2480312-supplementary.docx
